# Supplementary material for: Functional Analysis of V2 Protein of Beet Curly Top Iran Virus
Source: Plants (Basel). 2022 Dec 2;11(23):3351. doi: 10.3390/plants11233351 (PMC9736138; doi:10.3390/plants11233351)
Supplement: Supplementary file 1 [file plants-11-03351-s001.zip]

Archive with 1 entries (1 files):
- plants-1955718-supplementary.pdf
